# Supplementary material for: Modeling Climate‐Driven Vegetation Changes Under Contrasting Temperate and Arid Conditions in the Mediterranean Basin
Source: Ecol Evol. 2025 Jan 11;15(1):e70753. doi: 10.1002/ece3.70753 (PMC11724208; doi:10.1002/ece3.70753)
Supplement: Supplementary file 2 — Data S1. [file ECE3-15-e70753-s002.zip]

Archive with 1 entries (1 files):
- ece370753-sup-0002-DataS1.R
