# Supplementary material for: Modeling Climate‐Driven Vegetation Changes Under Contrasting Temperate and Arid Conditions in the Mediterranean Basin
Source: Ecol Evol. 2025 Jan 11;15(1):e70753. doi: 10.1002/ece3.70753 (PMC11724208; doi:10.1002/ece3.70753)
Supplement: Supplementary file 2 — Data S1. [file ECE3-15-e70753-s002.zip › ece370753-sup-0002-DataS1.R]

# Install Needed Packages
install.packages("sp")               
install.packages("readxl")           
install.packages("tidyverse")        
install.packages("mapview")          
install.packages("raster")          
install.packages("sf")              
install.packages("terra")           
install.packages("tidymodels")      

# Load Needed Packages in the R Environment

library(sp)               # Load spatial data manipulation package
library(readxl)           # Load package to read Excel files
library(tidyverse)        # Load the 'tidyverse' package for data manipulation and visualization
library(mapview)          # Load package for interactive map viewing
library(raster)           # Load package to handle raster data
library(sf)               # Load package to work with simple features (vector data)
library(terra)            # Load package for spatial data handling
library(tidymodels)       # Load package for tidy machine learning workflow
library(themis)           # Load package for dealing with class imbalance
library(vip)              # Load package for variable importance plotting
library(stacks)           # Load package for ensemble learning models

# Set the working directory
master_directory <- "C:/Users/Utente/Desktop/Marco_Bianchini/wetransfer_revision_per-marcof_2024-11-14_1648/Revision_Per MarcoF/Sibillini"

# Read the point data from a CSV file
point <- read.csv(paste0(master_directory, "/ITA_Regular_1km.csv"))

# Count the total number of observations for each class
point %>%
  group_by(Class) %>%
  count()

# Convert the data frame to a spatial points object
coordinates(point) <- ~Long+Lat
crs(point) <- "+init=epsg:4326 +proj=longlat +ellps=WGS84 +datum=WGS84 +no_defs +towgs84=0,0,0"

# Visualize the spatial points on an interactive map
mapview(point)

# Set working directory to where raster files are located
setwd(paste0(master_directory, "/Current_2020"))

# List names of raster files with '.asc' extension in the directory
raster_database <- list.files(path=".", pattern="asc$", full.names=FALSE)

# Create a raster stack object from the listed files
bio <- stack(raster_database)

# Overlay spatial points and a specific raster layer (Aspect) for comparison
mapview(bio$Aspect) + mapview(point)

# Extract raster values for each point location
extraction <- raster::extract(bio, point)

# Convert the extracted data to a data frame
extraction <- data.frame(extraction)

# Reload the point data
point <- read.csv(paste0(master_directory, "/ITA_Regular_1km.csv"))

# Add the point class labels to the extracted data
extraction$class <- point$Class

# Remove any rows with missing values from the data frame
extraction <- na.omit(extraction)

# Group data by class in preparation for analysis
extraction %>% 
  dplyr::group_by(class)

# Set random seed for reproducibility
set.seed(123)

# Split the data into training (80%) and testing (20%) sets
split <- initial_split(extraction, prop = 0.8)
training <- training(split)
test <- testing(split)

# Set random seed for cross-validation reproducibility
set.seed(123)

# Define 5-fold cross-validation
dataset_cv <- vfold_cv(training, v = 5)

# Create a data preprocessing recipe
recipe <- recipe(class ~ ., data = training) %>%
  step_smote(all_nominal_predictors()) %>%      # Apply SMOTE for class balancing
  step_zv(all_predictors()) %>%                 # Remove predictors with zero variance
  step_scale(all_predictors())                  # Scale all predictor values

# RANDOM FOREST MODEL

# Define the random forest model with hyperparameter tuning
random_forest <- rand_forest(trees = tune(), mtry = tune(), min_n = tune()) %>%
  set_mode("classification") %>%
  set_engine("randomForest")

# Define a workflow for the random forest model
workflow_random_forest <- workflow() %>%
  add_recipe(recipe) %>%
  add_model(random_forest)

# Generate a grid for hyperparameter tuning
rf_grid <- grid_latin_hypercube(finalize(mtry(), training[,-10]), trees(), min_n(), size = 50)

# Tune the random forest model using cross-validation
rf_tuned <- tune_grid(object = workflow_random_forest, 
                      resamples = dataset_cv, 
                      grid = rf_grid,
                      metrics = metric_set(accuracy), 
                      control = control_grid(verbose = TRUE))

# Select the best hyperparameters based on accuracy
best_params_rand_forest <- rf_tuned %>% 
  select_best(metric = "accuracy")

# Finalize the workflow with the best hyperparameters
rf_workflow <- workflow_random_forest %>% 
  finalize_workflow(best_params_rand_forest)

# Train the final model on the training dataset
final_model_rf <- fit(rf_workflow, training)

# Training predictions for the random forest model
prediction_guzzini_rf <- predict(final_model_rf, training[,-10])

# Evaluate model performance on the training set
yardstick::accuracy_vec(truth = as.factor(training$class), estimate = as.factor(prediction_guzzini_rf$.pred_class))
yardstick::kap_vec(truth = as.factor(training$class), estimate = as.factor(prediction_guzzini_rf$.pred_class))
yardstick::precision_vec(truth = as.factor(training$class), estimate = as.factor(prediction_guzzini_rf$.pred_class))
yardstick::recall_vec(truth = as.factor(training$class), estimate = as.factor(prediction_guzzini_rf$.pred_class))

# Testing predictions for the random forest model
prediction_guzzini_rf <- predict(final_model_rf, test[,-10])

# Evaluate model performance on the test set
yardstick::accuracy_vec(truth = as.factor(test$class), estimate = as.factor(prediction_guzzini_rf$.pred_class))
yardstick::kap_vec(truth = as.factor(test$class), estimate = as.factor(prediction_guzzini_rf$.pred_class))
yardstick::precision_vec(truth = as.factor(test$class), estimate = as.factor(prediction_guzzini_rf$.pred_class))
yardstick::recall_vec(truth = as.factor(test$class), estimate = as.factor(prediction_guzzini_rf$.pred_class))

# Export the variable importance plot as tiff file

tiff(paste0(master_directory, "/plot/calssification_random_forest.tif"), units="in", width=5, height=5, res=300)
final_model_rf %>%
  pluck(".workflow", 1) %>%
  extract_fit_parsnip() %>%
  vip(num_features = 10, scale=TRUE,
      mapping = aes_string(fill = "Variable"),
      aesthetics = list(color = "grey35", size = 0.8))+
  labs(title="Random Forest")
dev.off()

# XGBOOST MODEL

# Define the XGBoost model with hyperparameter tuning
boost_treee <- boost_tree() %>%
  set_args(tree_depth = tune(), trees = tune(), learn_rate = tune(), mtry = tune(), min_n = tune(), loss_reduction = tune()) %>%
  set_mode("classification") %>%
  set_engine("xgboost")

# Define workflow for XGBoost
workflow_xgb <- workflow() %>%
  add_recipe(recipe) %>%
  add_model(boost_treee)

# Generate grid for XGBoost hyperparameter tuning
xgboost_grid <- grid_latin_hypercube(finalize(mtry(), training[,-10]), min_n(), trees(), tree_depth(), learn_rate(), loss_reduction(), size = 50)

# Tune the XGBoost model with cross-validation
xgboost_tuned <- tune_grid(object = workflow_xgb, 
                           resamples = dataset_cv, 
                           grid = xgboost_grid,
                           metrics = metric_set(accuracy), 
                           control = control_grid(verbose = TRUE))

# Select the best hyperparameters based on accuracy
best_params_xgb <- xgboost_tuned %>% 
  select_best(metric = "accuracy")

# Finalize workflow for XGBoost model
xgb_workflow <- workflow_xgb %>% 
  finalize_workflow(best_params_xgb)

# Train the final XGBoost model on the training set
final_model_xgb <- fit(xgb_workflow, training)

# Evaluate model performance on the training set

prediction_guzzini_rf<-predict(final_model_xgb, training[,-10])
yardstick::accuracy_vec(truth=as.factor(training$class), estimate=as.factor(prediction_guzzini_rf$.pred_class))
yardstick::kap_vec(truth=as.factor(training$class), estimate=as.factor(prediction_guzzini_rf$.pred_class))
yardstick::precision_vec(truth=as.factor(training$class), estimate=as.factor(prediction_guzzini_rf$.pred_class))
yardstick::recall_vec(truth=as.factor(training$class), estimate=as.factor(prediction_guzzini_rf$.pred_class))

# Evaluate model performance on the test set

prediction_guzzini_rf<-predict(final_model_xgb, test[,-10])
yardstick::accuracy_vec(truth=as.factor(test$class), estimate=as.factor(prediction_guzzini_rf$.pred_class))
yardstick::kap_vec(truth=as.factor(test$class), estimate=as.factor(prediction_guzzini_rf$.pred_class))
yardstick::precision_vec(truth=as.factor(test$class), estimate=as.factor(prediction_guzzini_rf$.pred_class))
yardstick::recall_vec(truth=as.factor(test$class), estimate=as.factor(prediction_guzzini_rf$.pred_class))

# Variable importance
last_xgb_fit <-
  xgb_workflow %>%
  last_fit(split)

# Export the variable importance plot as tiff file

tiff(paste0(master_directory, "/plot/calssification_xgboost.tif"), units="in", width=5, height=5, res=300)
last_xgb_fit %>%
  pluck(".workflow", 1) %>%
  extract_fit_parsnip() %>%
  vip(num_features = 10, scale=TRUE,
      mapping = aes_string(fill = "Variable"),
      aesthetics = list(color = "grey35", size = 0.8))+
  labs(title="XGBoost")
dev.off()

# NEURAL NETWORK

# Define the Neural Network model with tunable hyperparameters for classification
nnet <- mlp(hidden_units = tune(),
            penalty = tune(),
            epochs = tune()) %>%
  set_mode("classification") %>%
  set_engine("nnet")

# Create a workflow combining the recipe and the neural network model
nnet_wflow <-workflow() %>%
  add_recipe(recipe) %>%
  add_model(nnet)

# Tune the neural network model using grid search and cross-validation
nnet_res <-tune_grid(object = nnet_wflow,
                     resamples = dataset_cv,
                     grid = 50,
                     metrics = metric_set(accuracy),
                     control = control_grid(verbose = TRUE))

# Select the best combination of hyperparameters based on accuracy
best_params_nnet <-
  nnet_res %>%
  select_best(metric = "accuracy")

# Display the best parameters
best_params_nnet

# Finalize the workflow with the selected hyperparameters
nnet_wflow <- nnet_wflow %>%
  finalize_workflow(best_params_nnet)

# Display the collected metrics for the neural network model
nnet_res %>%
  collect_metrics() %>%
  print()

# Train the finalized neural network model on the training dataset
final_model_nnet <- fit(nnet_wflow, training)

# Evaluate the model on the training dataset

prediction_guzzini_rf <- predict(final_model_nnet, training[,-10])
yardstick::accuracy_vec(truth=as.factor(training$class), estimate=as.factor(prediction_guzzini_rf$.pred_class))
yardstick::kap_vec(truth=as.factor(training$class), estimate=as.factor(prediction_guzzini_rf$.pred_class))
yardstick::precision_vec(truth=as.factor(training$class), estimate=as.factor(prediction_guzzini_rf$.pred_class))
yardstick::recall_vec(truth=as.factor(training$class), estimate=as.factor(prediction_guzzini_rf$.pred_class))

# Evaluate the model on the test dataset

prediction_guzzini_rf <- predict(final_model_nnet, test[,-10])
yardstick::accuracy_vec(truth=as.factor(test$class), estimate=as.factor(prediction_guzzini_rf$.pred_class))
yardstick::kap_vec(truth=as.factor(test$class), estimate=as.factor(prediction_guzzini_rf$.pred_class))
yardstick::precision_vec(truth=as.factor(test$class), estimate=as.factor(prediction_guzzini_rf$.pred_class))
yardstick::recall_vec(truth=as.factor(test$class), estimate=as.factor(prediction_guzzini_rf$.pred_class))

# Generate the variable importance plot for the neural network model
last_nnet_fit <-
  nnet_wflow %>%
  last_fit(split)

# Export the variable importance plot as a TIFF file
tiff(paste0(master_directory, "/plot/classification_neural_network.tif"), units="in", width=5, height=5, res=300)
last_nnet_fit %>%
  pluck(".workflow", 1) %>%
  extract_fit_parsnip() %>%
  vip(num_features = 10, scale=TRUE,
      mapping = aes_string(fill = "Variable"),
      aesthetics = list(color = "grey35", size = 0.8)) +
  labs(title="Neural Network")
dev.off()

################## Create prediction & export ###############

# Save the trained models to disk for future use
write_rds(final_model_rf,
          paste0(master_directory, "/models/random_forest.RDS"))
write_rds(final_model_xgb,
          paste0(master_directory, "/models/xgboost.RDS"))
write_rds(final_model_nnet,
          paste0(master_directory, "/models/nn.RDS"))
write_rds(stack_model,
          paste0(master_directory, "/models/stack_models.RDS"))

# Reload the Random Forest model for spatial prediction
final_model_rf <- read_rds(paste0(master_directory, "/models/random_forest.RDS"))

# Load spatial point data and assign geographic coordinates (EPSG:4326)
point <- read.csv(paste0(master_directory, "/ITA_Regular_1km.csv"))
coordinates(point) <- ~Long+Lat
crs(point) <- "+init=epsg:4326 +proj=longlat +ellps=WGS84 +datum=WGS84 +no_defs +towgs84=0,0,0"

# Read raster data and reproject it to UTM coordinate system
setwd(paste0(master_directory,"/Current_2020"))
raster_database <- list.files(path=".", pattern="asc$", full.names=FALSE)
bio <- stack(raster_database)
bio <- projectRaster(bio, crs = "+proj=utm +zone=33 +datum=WGS84 +units=m +no_defs +type=crs")

# Prepare raster data for prediction
bio_data_frame <- rasterToPoints(bio)
bio_data_frame <- data.frame(bio_data_frame)
bio_data_frame <- na.omit(bio_data_frame)

# Extract coordinates and prepare data for prediction
xy <- bio_data_frame %>% 
  dplyr::select(x, y)
bio_data_frame <- bio_data_frame %>% 
  dplyr::select(!c(x, y))

# Predict classes using the Random Forest model
prediction_rf <- predict(final_model_rf, bio_data_frame)
prediction_rf$long <- xy$x
prediction_rf$lat <- xy$y

# Recode predicted classes to numerical categories
prediction_rf <- prediction_rf %>% 
  dplyr::select(long, lat, .pred_class)
prediction_rf$.pred_class <- as.character(prediction_rf$.pred_class)
prediction_rf$.pred_class[prediction_rf$.pred_class == 'High'] <- 3
prediction_rf$.pred_class[prediction_rf$.pred_class == 'Medium'] <- 2
prediction_rf$.pred_class[prediction_rf$.pred_class == 'Low'] <- 1
prediction_rf$.pred_class <- as.numeric(prediction_rf$.pred_class)

# Convert predictions to a spatial raster object
coordinates(prediction_rf) <- ~long+lat
crs(prediction_rf) <- "+proj=utm +zone=33 +datum=WGS84 +units=m +no_defs +type=crs"
predicted_raster <- rasterFromXYZ(prediction_rf, crs = crs(bio))

# Visualize the raster prediction
mapview(predicted_raster)

# Export the raster prediction as a TIFF file
writeRaster(predicted_raster,
            filename = paste0(master_directory, "/results/RASTER_NAME_Year####_SSP###.tif"))
